# Supplementary material for: Chinese EFL learners different from English natives in cataphora resolution: Evidence from eye-tracking studies
Source: Front Psychol. 2023 Feb 23;14:1126673. doi: 10.3389/fpsyg.2023.1126673 (PMC9995397; doi:10.3389/fpsyg.2023.1126673)
Supplement: Supplementary file 1 [file Data_Sheet_1.XLSX]

## Sheet: Sheet1
Experimental items
	Gender Match	Gneder Mismatch
1	Before anyone offered him a fruit cake, Robinson politely asked Jerry whether he had any preference.	Before anyone offered her a fruit cake, Robinson politely asked Gina whether she had any preference.	Who was asked a question? F. Jerry/Gina J. Robinson
2	After a stranger bought her an iced coffee, Linda generously offered Elsa the best seat at the meeting table.	After a stranger bought him an iced coffee, Linda generously offered Victor the best seat at the meeting table.	N
3	While someone wrote her a reminder note, Emily loudly blamed Gina for being so forgetful about appointments.	While someone wrote him a reminder note, Emily loudly blamed Jerry for being so forgetful about appointments.	Who was forgetful? F. Gina/Jerry J. Emily
4	After a guest embarrassed him during the party, Brian immediately gave Peter an apology for the bad behavior.	After a guest embarrassed her during the party, Brian immediately gave Mary an apology for the bad behavior.	Who was embarrassed? F. Brian J. Mary
5	After a volunteer left her a voice message, Juliana also sent Lucy a text containing the same information.	After a volunteer left him a voice message, Juliana also sent Paul a text containing the same information.	Who sent a text message? F. Juliana J. A volunteer
6	After a neighbor lifted him onto the bus, Brandon carefully sat Simon down in one of the front-most seats.	After a neighbor lifted her onto the bus, Brandon carefully sat Emma down in one of the front-most seats.	Who lifted someone onto the bus? F. A neighbor J. Simon/Emma
7	Before an officer questioned her about the crime, Alice kindly offered Emma some food and a bottle of water.	Before an officer questioned him about the crime, Alice kindly offered Simon some food and a bottle of water.	Who was given some food and water? F. Alice J. Emma/Simon
8	While a parent drove him to school on Friday, Edward eagerly told Victor that he would hold a party this evening.	While a parent drove her to school on Friday, Edward eagerly told Elsa that he would hold a party this evening.	Who drove to school? F. A parent J. Edward
9	Before anyone spotted him at yoga class, Patrick secretly followed Mark around town for the entire afternoon.	Before anyone spotted her at yoga class, Patrick secretly followed Lily around town for the entire afternoon.	Who followed someone around town? F. Mark/Lily J. Patrick
10	After a professor had her in several classes, Jessica finally let Cathy know she didn't feel right about this thing.	After a professor had him in several classes, Jessica finally let Nick know she didn't feel right about this thing.
11	After a professor hired him as an assistant, Jimmy privately advised Kevin not to tell this thing to anyone.	After a professor hired her as an assistant, Jimmy privately advised Kathy not to tell this thing to anyone.	Who gave someone an advice? F. Jimmy J. A professor
12	While an employee made him some cookies, David happily informed Nick about all the positive changes in his life.	While an employee made her some cookies, David happily informed Cathy about all the positive changes in his life.	Who was making cookies? F. An employee J. David
13	After everyone watched her on the Voice, Wendy immediately phoned Anna to discuss the best part of the show.	After everyone watched him on the Voice, Wendy immediately phoned Eric to discuss the best part of the show.	Who got a phone call? F. Wendy J. Anna/Eric
14	After someone greeted him with a big smile, Harry gladly hugged Jake as if they had known each other for years.	After someone greeted her with a big smile, Harry gladly hugged Grace as if they had known each other for years.	N
15	While a teammate recorded her on the phone, Minnie really needed Maria to keep quiet and lower her voice.	While a teammate recorded him on the phone, Minnie really needed Dave to keep quiet and lower his voice.	N
16	While someone read him a bedtime story, William gently gave Fred a gesture to turn off the lights in the room.	While someone read her a bedtime story, William gently gave Julia a gesture to turn off the lights in the room.	Who was made to turn off the lights? F. Fred/Julia J. William
17	After a waiter poured her some hot tea, Angela accidentally burned Mary by knocking the pot off the table.	After a waiter poured him some hot tea, Angela accidentally burned Peter by knocking the pot off the table.	Who knocked the tea pot off the table? F. Angela J. A waiter
18	While a secretary helped him copy the files, Richard formally notified Paul that he was fired for a lack of ability.	While a secretary helped her copy the files, Richard formally notified Lucy that she was fired for a lack of ability.	Who got some help from a secretary? F. Richard/Lucy J. Paul
19	Before a friend let him into the room, Vincent slowly looked Dave up and down without saying a word.	Before a friend let her into the room, Vincent slowly looked Maria up and down without saying a word.	Who let someone into the room? F. Dave/Maria J. A friend
20	While a gardener led her to the garden, Holly deeply impressed Grace by keeping talking about her personal life.	While a gardener led him to the garden, Holly deeply impressed Jake by keeping talking about her personal life.	N
21	After students elected her as monitor, Susan publicly embarrassed Annie by sharing a private talk online.	After students elected him as monitor, Susan publicly embarrassed Zack by sharing a private talk online.	Who was elected as monitor? F. Annie/Zack J. Susan
22	After a nurse weighed him on the scale, Jonathan calmly informed Eric that he should start going on a diet.	After a nurse weighed her on the scale, Jonathan calmly informed Anna that she should start going on a diet.	Who weighed someone on the scale? F. Jonathan J. A nurse
23	Before someone saw her in a hotel, Nancy personally met Lily at a coffee shop to discuss their next plan.	Before someone saw him in a hotel, Nancy personally met Mark at a coffee shop to discuss their next plan.	Who met someone at a coffee shop? F. Nancy J. Lily
24	After someone sent her a thank-you note, Selena thoughtfully bought Julia a nice present as a token of gratitude.	After someone sent him a thank-you note, Selena thoughtfully bought Fred a nice present as a token of gratitude.	Who got a nice present? F. Julia/Fred J. Selena
25	After a colleague got him a cheese hamburger, Robert unexpectedly brought Zack a glass of fresh orange juice.	After a colleague got her a cheese hamburger, Robert unexpectedly brought Annie a glass of fresh orange juice.	N
26	While a parent dressed her up for Halloween, Jennie curiously asked Amy what she would play this year.	While a parent dressed him up for Halloween, Jennie curiously asked Jason what he would play this year.	N
27	After someone examined him from head to foot, Stephen shyly greeted Daniel with a quick hug and a little smile.	After someone examined her from head to foot, Stephen shyly greeted Helen with a quick hug and a little smile.	N
28	Before a host introduced him to the audience, Johnny secretly gave Michael a quick glance from the stage.	Before a host introduced her to the audience, Johnny secretly gave Jenny a quick glance from the stage.	Who was introduced to the audience? F. Michael/Jenny J. Johnny
29	After someone took her to any social event, Monica always texted Olivia to see whether she had a good time.	After someone took him to any social event, Monica always texted Edwin to see whether he had a good time.	Who got a text after every event? F. Monica/Edwin J. Olivia
30	While a parent cooked him a nice dinner, Phillip normally helped John with his difficult school homework.	While a parent cooked her a nice dinner, Phillip normally helped Anne with her difficult school homework.	N
31	After a salesperson sold her a pair of jeans, Alyssa strongly recommended Nora to buy a black jacket for her father.	After a salesperson sold him a pair of jeans, Alyssa strongly recommended James to buy a black jacket for his father.	N
32	Before friends visited him on Sunday afternoons, Frank usually called Jason up to confirm that they were still free.	Before friends visited her on Sunday afternoons, Frank usually called Amy up to confirm that they were still free.	Who usually got a visit on Sunday afternoons? F Frank J. Amy
33	After a teacher awarded him the first prize, Donald gladly notified James of the exciting news on the phone.	After a teacher awarded her the first prize, Donald gladly notified Nora of the exciting news on the phone.	N
34	While someone passed him the salt, George sincerely praised Mike for being so good at cooking Chinese food.	While someone passed her the salt, George sincerely praised Jane for being so good at cooking Chinese food.	N
35	Before a friend took her on the plane, Christina calmly reassured Jane that flying wasn't dangerous at all.	Before a friend took him on the plane, Christina calmly reassured Mike that flying wasn't dangerous at all.	N
36	Before a doctor fed her some medicine, Victoria confidently assured Tina that the drug was not harmful.	Before a doctor fed him some medicine, Victoria confidently assured Rick that the drug was not harmful.	N
37	After a relative recognized her on a magazine cover, Caroline excitedly texted Jenny for further specific details.	After a relative recognized him on a magazine cover, Caroline excitedly texted Michael for further specific details.	N
38	Before someone photographed him at the studio, Steven thoughtfully sent Justin an email to confirm some details.	Before someone photographed her at the studio, Steven thoughtfully sent Gloria an email to confirm some details.	Who was photographed at the studio? F. Justin/Gloria J. Steven
39	Before anyone brought him to the hospital, Thomas constantly reassured Jacob that everything would be fine.	Before anyone brought her to the hospital, Thomas constantly reassured Cindy that everything would be fine.	N
40	After a kid woke her up in the morning, Sophie quickly made Gloria sandwiches and coffee for breakfast.	After a kid woke him up in the morning, Sophie quickly made Justin sandwiches and coffee for breakfast.	N
41	After a homeowner showed her around the house, Catherine jokingly promised Helen that she would buy it for her.	After a homeowner showed him around the house, Catherine jokingly promised Daniel that she would buy it for him.	Who showed someone around the house? F. Catherine J. A homeowner
42	Before an employee told her bad news, Laura usually required Rose to prepare some chocolate ice cream.	Before an employee told him bad news, Laura usually required Bill to prepare some chocolate ice cream.	Who told someone bad news? F. Laura J. An employee
43	Before a seller mailed him the product, Jackson normally told Bill to provide a detailed delivery address.	Before a seller mailed her the product, Jackson normally told Rose to provide a detailed delivery address.	N
44	After someone handed her the real gun, Lydia nervously warned Cindy not to make any sudden movements or sounds.	After someone handed him the real gun, Lydia nervously warned Jacob not to make any sudden movements or sounds.	N
45	While a worker helped him repair the car, Benjamin proudly told Jack that he knew everything about cars.	While a worker helped her repair the car, Benjamin proudly told Molly that he knew everything about cars.	N
46	Before a painter drew him a picture, Tommy politely asked Andrew to provide some paper and colored pencils.	Before a painter drew her a picture, Tommy politely asked Kathy to provide some paper and colored pencils.	N
47	After a bicyclist knocked her down in the street, Sophia surprisingly accused Sally of not paying much attention.	After a bicyclist knocked him down in the street, Sophia surprisingly accused Oliver of not paying much attention.	N
48	While someone sang her a song at the party, Vivian continually encouraged Anne to dance along with the music.	While someone sang him a song at the party, Vivian continually encouraged John to dance along with the music.	Who encouraged someone to dance? F. Anne/John J. Vivian
49	After a secretary booked him a plane ticket, Henry instantly emailed Rick the flight information in case he forgot.	After a secretary booked her a plane ticket, Henry instantly emailed Tina the flight information in case he forgot.	N
50	After everyone gave her a big hug, Miranda greatly surprised Molly by kissing her in front of the public.	After everyone gave him a big hug, Miranda greatly surprised Jack by kissing him in front of the public.	N
Fillers
1	The cyclists rode alongside one another as they climbed the small hill below the old castle.	What did the cyclists climb? F. A hill J. A mountain
2	When the man installed the software on the computer, he mentioned it was designed by his daughter.	N
3	As soon as the runner finished, he saw his parents standing behind the sign and waved excitedly.	What were the runner's parents standing behind? F. A car J. A sign
4	Jackie hurt her ankles during semi-finals, so participating in the finals seemed doubtful.	Where did Jackie hurt herself? F. Semi-finals J. The finals
5	Recently, the restaurant hired the daughter of the actor who brought himself some apples for lunch every day.	Who brought apples? F. The daughter J. The actor
6	Jill was certain which gift the buyer returned unopened.	N
7	Matthew nervously searched how to recover Word documents, but he knew the work was probably gone.	What kind of file did Matthew try to recover? F. Powerpoint J. Word
8	Soon, Kevin is going to talk to the son of the waitress who got himself in trouble for shouting at customers.	N
9	It was an unusually warm January day when Nicole arrived at the greenhouse in Chicago.	When did Nicole arrive? F. January J. February
10	Kate couldn't stop herself from smiling, although she really wasn't quite sure why.	N
11	This morning, we hung out with the uncle of the actress who considered herself good at dancing.	Who was good at dancing? F. The actress J. The uncle
12	While cleaning the snow on the road, the worker found a phone lying on the ground.	N
13	Erica looked up whether Antonio had won the literary prize he had been dreaming of for years.	N
14	Pauline celebrated her new job with chocolate cakes.	What did Pauline celebrate with? F. Cakes J. Champagne
15	All summer long, the kids played with the boyfriend of the cleaner who made herself popular with everyone.	Who was popular with everyone? F. The cleaner J. The boyfriend
16	The nurse never wore reading glasses, because she was afraid that the doctor would laugh.	N
17	Teresa sings children's songs with a Boston accent even though she grew up in New York.	N
18	The Green family went to the old people's home except Dale because he was ill.	Who was ill? F. The old people J. Dale
19	Last night, the local news interviewed the niece of the chairman who rented himself an apartment in New York.	N
20	This week, everyone is avoiding the girlfriend of the doctor who got herself infected with the virus.	N
21	The performer stopped because there was too much noise coming from the crowd.	Where did the noise come from? F. From the crowd J. From the performer
22	After a journey of four days, the young man finally found some water in the desert.	N
23	The workers thought the homeowner was dishonest after he asked them to sign a suspicious contract.	N
24	Last week, I came across the boyfriend of the waitress who busied himself preparing a singing contest lately.	Who was preparing a singing contest lately? F. The boyfriend J. The waitress
25	Mr. Johnson sang so well that everyone said he was more a singer than a teacher.	N
26	Earlier today, I met the brother of the nurse who found herself a better job in a nearby town.	Who found a better job? F. The brother J. The nurse
27	The man liked his neighbors even though they had four cats and five loud dogs.	How many pets did the neighbors have? F. Nine J. Five
28	The police said that the blocked highway would re-open, but that the specific time hadn't been decided yet.	N
29	Although the senior student was tired, she helped the junior student with the difficult homework.	Who needed help with homework? F. The senior student J. The junior student
30	The three friends finally performed a play together, although nobody could actually remember their lines.	What did the friends perform? F. A play J. A comedy
31	It rained so hard last night that the lake is full of water now.	What was the weather like last night? F. Sunny J. Rainy
32	During class, the students discussed the sister of the bus driver who saved herself from a traffic accident.	N
33	When Bonnie studied abroad, she phoned her parents regularly, usually once a week.	N
34	Albert thought he couldn't go to the party because he had to write a report, but he went after all.	N
35	The babies that had been fed in the morning wouldn't stop crying all day.	When were the babies fed? F. Before noon J. After noon
36	Last week, the authors talked to the aunt of the businessman who bought himself a copy of their new book.	Who bought a copy of the new book? F. The aunt J. The businessman
37	On Monday, the police talked to the son of the chairwoman who hurt herself very badly in a car accident.	N
38	Boris smiled politely as Silvia apologized for her thoughtless friends.	N
39	After living in Australia for many years, Louise finally returned to Canada where she was born.	N
40	The drummer couldn't perform well after he injured his head, so he stopped playing in the band.	What had the drummer injured? F. His head J. His hand
41	This winter, Mr. Michaels got to know the granddaughter of the old man who made himself famous on Youtube.	Who became famous on YouTube? F. The old man J. The granddaughter
42	Scott has a good knowledge of English but little does he know about French.	N
43	While the wife cleaned the house, the husband talked to his friends about last night's football game.	N
44	Travis told bedtime stories to his youngest son, and Claire did some work in the office.	Where was Claire? F. The bedroom J. The office
45	On Sunday, the doctor visited the grandfather of the little girl who locked himself in the bathroom for three days.	Who had been in the bathroom for three days? F. The grandfather J. The little girl
46	Maggie was surprised that the nurse criticized herself for being late for the appointment.	N
47	Charles did Julie a favor by repairing the old car, so that she could drive to work.	Who repaired the old car? F. Charles J. Julie
48	Becky likes listening to music on her phone, but Katie only listens to news.	What does Becky listen to? F. News J. Music
49	Yesterday, Mario embarrassed the daughter of the mailman who presented herself at a party without invitation.	N
50	Gavin hopes to find a good job in a foreign company after he graduates from school.	What kind of company does Gavin want to work for? F. A foreign company J. A national company
51	The football match was really fantastic, especially when Ronald scored in the last minute.	N
52	Recently, I read about the ex-wife of the soldier who poisoned himself with dangerous drugs overseas.	Who got poisoned? F. The ex-wife J. The soldier
53	Last year, the school hired the grandmother of the boy who brought himself a lunch from home every day.	N
54	Ellie cleaned the floor in the kitchen, but forgot to clean the oven before she left.	What did Ellie clean? F. The floor J. The oven
55	Luis always arrives earlier than other students, as he has the key to the classroom.	N
56	The old lady living on the fifth floor sometimes dances with her husband on the square.	Which floor does the old lady live? F. The fifth floor J. The fifteenth floor
57	As soon as the woman heard the news that she passed the driving test, she felt relaxed at once.	N
58	There are three libraries in our school, two of which were built five years ago and one of which was built this year.	N
59	Though the boy was refused by the school basketball team, he didn't give up his dream and continued practicing hard.	Which team did the boy want to get into? F. The football team J. The basketball team
60	This afternoon, Mr. Smith saw the wife of the fireman who got herself a new haircut yesterday.	N
61	Last weekend, Tyler worked as a volunteer in an old people's home instead of playing computer games.	What did Tyler do last weekend? F. Play computer games J. Work as a volunteer
62	Teenagers would rather make phone calls while businessmen prefer writing emails to communicate with each other.	N
63	Dad was listening to a weather report on the radio, while mum was washing clothes.	N
64	After the long bike ride, Juan relaxed in the pool, and Luke did in the massage chair.	N
65	After class, the students thought about the older brother of the girl who prepared himself for college by studying hard.	Who studied hard? F. The older brother J. The girl
66	This month, the magazine interviewed the boyfriend of the dancer who got herself sick at the hospital.	Who was sick? F. The boyfriend J. The dancer
67	After checking the camera footage, the manager knew who had broken the telephone.	What was broken? F. The camera J. The telephone
68	Recently, the police questioned the girlfriend of the gunman who got herself arrested for stealing.	N
69	The tourist wanted to know who had signed her up for the day-tour instead of the three-day hiking.	How long was the trip the tourist was signed up for? F. Three days J. One day
70	This evening, Mr. White heard about the grandpa of the young woman who killed herself by jumping off a bridge yesterday.	N
71	In the center of campus, the trees surrounded the pond and the fields around that were filled with flowers.	What were in the fields? F. Trees J. Flowers
72	After the ceremony, the audience talked about the father of the policewoman who introduced himself as a killer.	N
73	This morning, the neighbors discussed the husband of the saleswoman who got himself fired for fighting.	N
74	Anthony had no idea why Sharon hated Thai food especially because she liked Vietnamese cooking.	What kind of food did Sharon hate? F. Vietnamese J. Thai
75	After work, the employees talked about the secretary of the manager who got herself a promotion this month.	N
