# Supplementary material for: Chinese EFL learners different from English natives in cataphora resolution: Evidence from eye-tracking studies
Source: Front Psychol. 2023 Feb 23;14:1126673. doi: 10.3389/fpsyg.2023.1126673 (PMC9995397; doi:10.3389/fpsyg.2023.1126673)
Supplement: Supplementary file 2 [file Data_Sheet_2.XLSX]

## Sheet: Sheet 1
Experimental items
	Constraint, Gender Match	Constraint, Gender Mismatch	No-constraint, Gender Match	No-constraint, Gender Mismatch	Question
1	While writing her a reminder note, Emily loudly blamed Gina for being so forgetful about appointments.	While writing him a reminder note, Emily loudly blamed Jerry for being so forgetful about appointments.	While writing her editor a reminder note, Emily loudly blamed Gina for being so forgetful about appointments.	While writing his editor a reminder note, Emily loudly blamed Jerry for being so forgetful about appointments.	Who blamed someone? F. Gina/Jerry J. Emily	Who was forgetful about appointments? F. Gina/Jerry J. Emily
2	After buying her an iced coffee, Linda generously offered Elsa the best seat at the meeting table.	After buying him an iced coffee, Linda generously offered Victor the best seat at the meeting table.	After buying her colleague an iced coffee, Linda generously offered Elsa the best seat at the meeting table.	After buying his colleague an iced coffee, Linda generously offered Victor the best seat at the meeting table.	Who bought the coffee? F. Elsa/Victor J. Linda	Whose colleague got an iced coffee? F. Linda J. Elsa
3	After embarrassing him during the party, Brian immediately gave Peter an apology for the bad behavior.	After embarrassing her during the party, Brian immediately gave Mary an apology for the bad behavior.	After embarrassing his guests during the party, Brian immediately gave Peter an apology for the bad behavior.	After embarrassing her guests during the party, Brian immediately gave Mary an apology for the bad behavior.	Who made an apology? F. Brian J. Peter/Mary	N
4	After pouring her some hot tea, Angela accidentally burned Mary by knocking the pot off the table.	After pouring him some hot tea, Angela accidentally burned Peter by knocking the pot off the table.	After pouring her mother some hot tea, Angela accidentally burned Mary by knocking the pot off the table.	After pouring his mother some hot tea, Angela accidentally burned Peter by knocking the pot off the table.		Who knocked the pot off the table? F. Mary/Peter J. Angela
5	After giving her a big hug, Miranda greatly surprised Molly by kissing her in public.	After giving him a big hug, Miranda greatly surprised Jack by kissing him in public.	After giving her grandparents a big hug, Miranda greatly surprised Molly by kissing her in public.	After giving his grandparents a big hug, Miranda greatly surprised Jack by kissing him in public.		Who kissed someone in public? F. Molly/Jack J. Miranda
6	Before introducing him to the audience, Johnny secretly gave Trevor a quick glance from the stage.	Before introducing her to the audience, Johnny secretly gave Jenny a quick glance from the stage.	Before introducing his dancer to the audience, Johnny secretly gave Trevor a quick glance from the stage.	Before introducing her dancer to the audience, Johnny secretly gave Jenny a quick glance from the stage.		Whose dancer was introduced to the audience? F. Trevor/Jenny J. Johnny
7	After sending her a thank-you note, Selena thoughtfully bought Julia a nice present as a token of gratitude.	After sending him a thank-you note, Selena thoughtfully bought Fred a nice present as a token of gratitude.	After sending her boss a thank-you note, Selena thoughtfully bought Julia a nice present as a token of gratitude.	After sending his boss a thank-you note, Selena thoughtfully bought Fred a nice present as a token of gratitude.	Who bought someone a nice present? F. Julia/Fred J. Selena	Who got a nice present? F. Julia/Fred J. Selena
8	While reading him a bedtime story, William gently gave Fred a gesture to turn off the lights in the room.	While reading her a bedtime story, William gently gave Julia a gesture to turn off the lights in the room.	While reading his grandkids a bedtime story, William gently gave Fred a gesture to turn off the lights in the room.	While reading her grandkids a bedtime story, William gently gave Julia a gesture to turn off the lights in the room.	Who got a bedtime story? F. Fred/Julia J. William	Who read someone a bedtime story? F. Fred/Julia J. William
9	Before photographing him at the studio, Steven thoughtfully sent Justin an email to confirm some details.	Before photographing her at the studio, Steven thoughtfully sent Gloria an email to confirm some details.	Before photographing his kids at the studio, Steven thoughtfully sent Justin an email to confirm some details.	Before photographing her kids at the studio, Steven thoughtfully sent Gloria an email to confirm some details.	Who got an email? F. Steven J. Justin/Gloria	N
10	After showing her around the house, Catherine jokingly promised Kathy that she would buy it for her.	After showing him around the house, Catherine jokingly promised Tony that she would buy it for him.	After showing her parents around the house, Catherine jokingly promised Kathy that she would buy it for them.	After showing his parents around the house, Catherine jokingly promised Tony that she would buy it for them.
11	While making him some cookies, David happily informed Nick about all the positive changes in his life.	While making her some cookies, David happily informed Cathy about all the positive changes in his life.	While making his friends some cookies, David happily informed Nick about all the positive changes in his life.	While making her friends some cookies, David happily informed Cathy about all the positive changes in his life.	Who was making cookies? F. David J. Nick	Whose friends got some cookies? F. David J. Nick/Cathy
12	After taking him to any social event, Jimmy always texted Michael to check whether he truly had a good time.	After taking her to any social event, Jimmy always texted Claire to check whether she truly had a good time.	After taking his clients to any social event, Jimmy always texted Michael to check whether they truly had a good time.	After taking her clients to any social event, Jimmy always texted Claire to check whether they truly had a good time.	Who got a text after every event? F. Michael/Claire J. Jimmy	N
13	After returning him to bed, Henry only kissed Kevin on the forehead without saying goodnight.	After returning her to bed, Henry only kissed Grace on the forehead without saying goodnight.	After returning his children to bed, Henry only kissed Kevin on the forehead without saying goodnight.	After returning her children to bed, Henry only kissed Grace on the forehead without saying goodnight.
14	While singing her a song at the party, Vivian actually reminded Anne of her music teacher during college.	While singing him a song at the party, Vivian actually reminded Daniel of his music teacher during college.	While singing her roommate a song at the party, Vivian actually reminded Anne of her music teacher during college.	While singing his roommate a song at the party, Vivian actually reminded Daniel of his music teacher during college.		Who sang a song at the party? F. Anne/Daniel J. Vivian
15	Before questioning her about the crime, Alice kindly offered Emma some food and a bottle of water.	Before questioning him about the crime, Alice kindly offered Simon some food and a bottle of water.	Before questioning her informer about the crime, Alice kindly offered Emma some food and a bottle of water.	Before questioning his informer about the crime, Alice kindly offered Simon some food and a bottle of water.	Who questioned someone about the crime? F. Emma/Simon J. Alice	Who gave someone a bottle of water? F. Emma/Simon J. Alice
16	While helping him copy the files, Richard formally notified Paul that he was fired for a lack of ability.	While helping her copy the files, Richard formally notified Lucy that she was fired for a lack of ability.	While helping his secretary copy the files, Richard formally notified Paul that he was fired for a lack of ability.	While helping her secretary copy the files, Richard formally notified Lucy that she was fired for a lack of ability.		Who was notified of something? F. Paul/Lucy J. Richard
17	Before offering him a fruit cake, Robinson politely asked Jerry whether he had any preference.	Before offering her a fruit cake, Robinson politely asked Gina whether she had any preference.	Before offering his son a fruit cake, Robinson politely asked Jerry whether he had any preference.	Before offering her son a fruit cake, Robinson politely asked Gina whether he had any preference.	Who offered someone a cake? F. Robinson J. Jerry/Gina	N
18	After leaving her a voice message, Juliana also sent Lucy a text containing the same information.	After leaving him a voice message, Juliana also sent Paul a text containing the same information.	After leaving her partner a voice message, Juliana also sent Lucy a text containing the same information.	After leaving his partner a voice message, Juliana also sent Paul a text containing the same information.		Who left someone a voice message? F. Lucy/Paul J. Juliana
19	Before interviewing her on TV, Amanda personally contacted Helen to inform her about the whole process.	Before interviewing him on TV, Amanda personally contacted John to inform him about the whole process.	Before interviewing her director on TV, Amanda personally contacted Helen to inform her about the whole process.	Before interviewing his director on TV, Amanda personally contacted John to inform him about the whole process.	Who was interviewed on TV? F. Helen/John J. Amanda	N
20	While helping him repair the car, Benjamin proudly told Jack that he could handle any car problems.	While helping her repair the car, Benjamin proudly told Molly that he could handle any car problems.	While helping his friend repair the car, Benjamin proudly told Jack that he could handle any car problems.	While helping her friend repair the car, Benjamin proudly told Molly that he could handle any car problems.		Who told someone something? F. Benjamin J. Jack/Molly
21	Before drawing him a picture, Leonard politely asked Tony to provide some paper and colored pencils.	Before drawing her a picture, Leonard politely asked Kathy to provide some paper and colored pencils.	Before drawing his sister a picture, Leonard politely asked Tony to provide some paper and colored pencils.	Before drawing her sister a picture, Leonard politely asked Kathy to provide some paper and colored pencils.		Who drew someone a picture? F. Leonard J. Tony/Cathy
22	After having her in several classes, Jessica finally let Cathy know she didn't feel right about this thing.	After having him in several classes, Jessica finally let Nick know she didn't feel right about this thing.	After having her cousin in several classes, Jessica finally let Cathy know she didn't feel right about this thing.	After having his cousin in several classes, Jessica finally let Nick know she didn't feel right about this thing.	Who had someone in several classes? F. Cathy/Nick J. Jessica	N
23	After lifting him onto the bus, Brandon carefully sat Simon down in one of the front-most seats.	After lifting her onto the bus, Brandon carefully sat Emma down in one of the front-most seats.	After lifting his neighbor onto the bus, Brandon carefully sat Simon down in one of the front-most seats.	After lifting her neighbor onto the bus, Brandon carefully sat Emma down in one of the front-most seats.	Who was lifted onto the bus? F.Brandon J. Simon/Emma	N
24	After examining him from head to foot, Stephen simply greeted Daniel with a quick hug and a little smile.	After examining her from head to foot, Stephen simply greeted Helen with a quick hug and a little smile.	After examining his lawyer from head to foot, Stephen simply greeted Daniel with a quick hug and a little smile.	After examining her lawyer from head to foot, Stephen simply greeted Helen with a quick hug and a little smile.
25	After recognizing her on a magazine cover, Caroline excitedly texted Jenny for further specific details.	After recognizing him on a magazine cover, Caroline excitedly texted Trevor for further specific details.	After recognizing her relative on a magazine cover, Caroline excitedly texted Jenny for further specific details.	After recognizing his relative on a magazine cover, Caroline excitedly texted Trevor for further specific details.
26	After booking him a plane ticket, Robert instantly emailed Zack the flight information in case he forgot.	After booking her a plane ticket, Robert instantly emailed Annie the flight information in case he forgot.	After booking his grandpa a plane ticket, Robert instantly emailed Zack the flight information in case he forgot.	After booking her grandpa a plane ticket, Robert instantly emailed Annie the flight information in case he forgot.		Who emailed someone the flight information? F. Zack/Annie J. Robert
27	Before taking her on the plane, Victoria calmly reassured Grace that flying wasn't dangerous at all.	Before taking him on the plane, Victoria calmly reassured Kevin that flying wasn't dangerous at all.	Before taking her kids on the plane, Victoria calmly reassured Grace that flying wasn't dangerous at all.	Before taking his kids on the plane, Victoria calmly reassured Kevin that flying wasn't dangerous at all.
28	While driving him to school on Friday, Edward eagerly told Victor that he would hold a party this evening.	While driving her to school on Friday, Edward eagerly told Elsa that he would hold a party this evening.	While driving his daughter to school on Friday, Edward eagerly told Victor that he would hold a party this evening.	While driving her daughter to school on Friday, Edward eagerly told Elsa that he would hold a party this evening.	Who drove to school? F. Edward J. Victor/Elsa	Who would hold a party? F. Victor/Elsa J. Edward
29	While cooking him a nice dinner, Phillip gently persuaded John to stop smoking and drinking alcohol.	While cooking her a nice dinner, Phillip gently persuaded Anne to stop smoking and drinking alcohol.	While cooking his children a nice dinner, Phillip gently persuaded John to stop smoking and drinking alcohol.	While cooking her children a nice dinner, Phillip gently persuaded Anne to stop smoking and drinking alcohol.	Who persuaded someone? F. Phillip J. John/Anne	N
30	After waking her up in the morning, Sophie quickly made Gloria sandwiches and coffee for breakfast.	After waking him up in the morning, Sophie quickly made Justin sandwiches and coffee for breakfast.	After waking her children up in the morning, Sophie quickly made Gloria sandwiches and coffee for breakfast.	After waking his children up in the morning, Sophie quickly made Justin sandwiches and coffee for breakfast.	Who made someone breakfast? F. Gloria/Justin J. Sophie	Who got sandwiches and coffee for breakfast? F. Gloria/Justin J. Sophie
31	While leading her to the garden, Holly deeply impressed Maria by keeping talking about her personal life.	While leading him to the garden, Holly deeply impressed Bruce by keeping talking about her personal life.	While leading her visitors to the garden, Holly deeply impressed Maria by keeping talking about her personal life.	While leading his visitors to the garden, Holly deeply impressed Bruce by keeping talking about her personal life.	Who kept talking along the way to the garden? F. Holly J. Maria/Bruce	N
32	Before visiting him on Sunday afternoons, Frank usually called Jason up to confirm that he was still free.	Before visiting her on Sunday afternoons, Frank usually called Amy up to confirm that she was still free.	Before visiting his family on Sunday afternoons, Frank usually called Jason up to confirm that they were still free.	Before visiting her family on Sunday afternoons, Frank usually called Amy up to confirm that they were still free.	Who usually makes a phone call? F. Frank J. Jason/Amy	Who usually got a phone call? F. Frank J. Jason/Amy
33	After walking her home at midnight, Vanessa kindly warned Penny that it was not safe to be outside so late.	After walking him home at midnight, Vanessa kindly warned Oliver that it was not safe to be outside so late.	After walking her cousin home at midnight, Vanessa kindly warned Penny that it was not safe to be outside so late.	After walking his cousin home at midnight, Vanessa kindly warned Oliver that it was not safe to be outside so late.
34	While passing him the salt, George sincerely praised Mike for being so good at cooking Chinese food.	While passing her the salt, George sincerely praised Jane for being so good at cooking Chinese food.	While passing his brother the salt, George sincerely praised Mike for being so good at cooking Chinese food.	While passing her brother the salt, George sincerely praised Jane for being so good at cooking Chinese food.	Who was good at cooking Chinese food? F. Mike/Jane J. George	N
35	Before lending him some money, Harry repeatedly reminded Dale that the money must be returned by May.	Before lending her some money, Harry repeatedly reminded Sally that the money must be returned by May.	Before lending his classmate some money, Harry repeatedly reminded Dale that the money must be returned by May.	Before lending her classmate some money, Harry repeatedly reminded Sally that the money must be returned by May.
36	Before ordering her a delicious pizza, Christina merely required Jane to finish her work as soon as possible.	Before ordering him a delicious pizza, Christina merely required Mike to finish his work as soon as possible.	Before ordering her manager a delicious pizza, Christina merely required Jane to finish her work as soon as possible.	Before ordering his manager a delicious pizza, Christina merely required Mike to finish his work as soon as possible.	Who ordered someone a delicious pizza? F. Jane/Mike J. Christina	N
37	After electing her as monitor, Susan publicly embarrassed Annie by sharing a private talk online.	After electing him as monitor, Susan publicly embarrassed Zack by sharing a private talk online.	After electing her roommate as monitor, Susan publicly embarrassed Annie by sharing a private talk online.	After electing his roommate as monitor, Susan publicly embarrassed Zack by sharing a private talk online.	Who was embarrassed? F. Susan J. Annie/Zack	Whose roommate was elected as monitor? F. Susan J. Annie/Zack
38	Before letting him into the room, Vincent slowly looked Oliver up and down without saying a word.	Before letting her into the room, Vincent slowly looked Penny up and down without saying a word.	Before letting his uncle into the room, Vincent slowly looked Oliver up and down without saying a word.	Before letting her uncle into the room, Vincent slowly looked Penny up and down without saying a word.
39	After getting him a cheese hamburger, Albert also brought Andrew a glass of fresh orange juice.	After getting her a cheese hamburger, Albert also brought Olivia a glass of fresh orange juice.	After getting his aunt a cheese hamburger, Albert also brought Andrew a glass of fresh orange juice.	After getting her aunt a cheese hamburger, Albert also brought Olivia a glass of fresh orange juice.	Who brought a glass of orange juice? F. Andrew/Olivia J. Albert	N
40	Before spotting him at yoga class, Patrick secretly followed Mark around town for the entire afternoon.	Before spotting her at yoga class, Patrick secretly followed Lily around town for the entire afternoon.	Before spotting his teacher at yoga class, Patrick secretly followed Mark around town for the entire afternoon.	Before spotting her teacher at yoga class, Patrick secretly followed Lily around town for the entire afternoon.	Who was spotted at yoga class? F. Patrick J. Mark/Lily	N
41	Before showing her any new paintings, Monica typically consulted Olivia to see which pieces were the best.	Before showing him any new paintings, Monica typically consulted Edwin to see which pieces were the best.	Before showing her buyer any new paintings, Monica typically consulted Olivia to see which pieces were the best.	Before showing his buyer any new paintings, Monica typically consulted Edwin to see which pieces were the best.	Who was consulted? F. Olivia/Edwin J. Monica	Whose buyer was shown new paintings? F. Olivia/Edwin J. Monica
42	After selling her a pair of jeans, Alyssa strongly recommended Nora to buy a black jacket for her father.	After selling him a pair of jeans, Alyssa strongly recommended James to buy a black jacket for his father.	After selling her friend a pair of jeans, Alyssa strongly recommended Nora to buy a black jacket for her father.	After selling his friend a pair of jeans, Alyssa strongly recommended James to buy a black jacket for his father.
43	Before bringing him to the hospital, Thomas constantly reassured Jacob that everything would be fine.	Before bringing her to the hospital, Thomas constantly reassured Cindy that everything would be fine.	Before bringing his father to the hospital, Thomas constantly reassured Jacob that everything would be fine.	Before bringing her father to the hospital, Thomas constantly reassured Cindy that everything would be fine.		Who brought someone to the hospital? F. Jacob/Cindy J. Thomas
44	After awarding him the first prize, Donald smilingly congratulated James with a bunch of beautiful flowers.	After awarding her the first prize, Donald smilingly congratulated Nora with a bunch of beautiful flowers.	After awarding his student the first prize, Donald smilingly congratulated James with a bunch of beautiful flowers.	After awarding her student the first prize, Donald smilingly congratulated Nora with a bunch of beautiful flowers.		Who congratulated someone with flowers? F. James/Nora J. Donald
45	After greeting him with a big smile, Antonio gladly hugged Jake as if they had known each other for years.	After greeting her with a big smile, Antonio gladly hugged Ella as if they had known each other for years.	After greeting his grandma with a big smile, Antonio gladly hugged Jake as if they had known each other for years.	After greeting her grandma with a big smile, Antonio gladly hugged Ella as if they had known each other for years.	Who was greeted with a big smile? F. Antonio J. Jake/Ella	Who greeted someone with a big smile? F. Antonio J. Jake/Ella
46	After handing her the real gun, Lydia worriedly warned Cindy not to make any sudden movements or sounds.	After handing him the real gun, Lydia worriedly warned Jacob not to make any sudden movements or sounds.	After handing her enemy the real gun, Lydia worriedly warned Cindy not to make any sudden movements or sounds.	After handing his enemy the real gun, Lydia worriedly warned Jacob not to make any sudden movements or sounds.
47	After hiring him as an assistant, Tommy privately advised Edwin not to tell this thing to anyone.	After hiring her as an assistant, Tommy privately advised Ellie not to tell this thing to anyone.	After hiring his grandson as an assistant, Tommy privately advised Edwin not to tell this thing to anyone.	After hiring her grandson as an assistant, Tommy privately advised Ellie not to tell this thing to anyone.
48	After weighing him on the scale, Jonathan calmly informed Eric that he should start going on a diet.	After weighing her on the scale, Jonathan calmly informed Anna that she should start going on a diet.	After weighing his patient on the scale, Jonathan calmly informed Eric that he should start going on a diet.	After weighing her patient on the scale, Jonathan calmly informed Anna that she should start going on a diet.
49	After finding her in a hotel, Minnie successfully convinced Ella to come back home and apologize.	After finding him in a hotel, Minnie successfully convinced Jake to come back home and apologize.	After finding her son in a hotel, Minnie successfully convinced Ella to come back home and apologize.	After finding his son in a hotel, Minnie successfully convinced Jake to come back home and apologize.	Who was found in a hotel? F. Ella/Jake J. Minnie	N
50	Before inviting her to a bar, Polly cheerfully phoned Fiona to check if she was allowed to go there.	Before inviting him to a bar, Polly cheerfully phoned Charles to check if he was allowed to go there.	Before inviting her cousin to a bar, Polly cheerfully phoned Fiona to check if she was allowed to go there.	Before inviting his cousin to a bar, Polly cheerfully phoned Charles to check if he was allowed to go there.	N	Who phoned someone? F. Polly J. Fiona/Charles
51	After watching her on the Voice, Wendy immediately phoned Anna to discuss the best part of the show.	After watching him on the Voice, Wendy immediately phoned Eric to discuss the best part of the show.	After watching her idol on the Voice, Wendy immediately phoned Anna to discuss the best part of the show.	After watching his idol on the Voice, Wendy immediately phoned Eric to discuss the best part of the show.	Who got a phone call? F. Wendy J. Anna/Eric	Who watched the Voice? F. Wendy J. Anna/Eric
52	While recording her on the phone, Isabel really needed Donna to keep calm and lower her speaking voice.	While recording him on the phone, Isabel really needed Marcus to keep calm and lower his speaking voice.	While recording her teammate on the phone, Isabel really needed Donna to keep calm and lower her speaking voice.	While recording his teammate on the phone, Isabel really needed Marcus to keep calm and lower his speaking voice.	Who needed to keep calm? F. Donna/Marcus J. Isabel	N
53	Before choosing her a birthday gift, Maggie badly wanted Carla to give some clues about things she wanted.	Before choosing him a birthday gift, Maggie badly wanted Steve to give some clues about things he wanted.	Before choosing her doctor a birthday gift, Maggie badly wanted Carla to give some clues about things she wanted.	Before choosing his doctor a birthday gift, Maggie badly wanted Steve to give some clues about things he wanted.
54	After meeting him several times, Matthew finally allowed Bruce to be a member of the school soccer team.	After meeting her several times, Matthew finally allowed Maria to be a member of the school soccer team.	After meeting his headmaster several times, Matthew finally allowed Bruce to be a member of the school soccer team.	After meeting her headmaster several times, Matthew finally allowed Maria to be a member of the school soccer team.		Who was allowed to be in the school soccer team? F. Bruce/Maria J. Matthew
55	Before teaching her any new words, Sophia firstly let Sally collect sentences from books and newspapers.	Before teaching him any new words, Sophia firstly let Dale collect sentences from books and newspapers.	Before teaching her students any new words, Sophia firstly let Sally collect sentences from books and newspapers.	Before teaching his students any new words, Sophia firstly let Dale collect sentences from books and newspapers.
56	Before mailing him a new product, Jackson normally told Bill to provide a detailed delivery address.	Before mailing her a new product, Jackson normally told Rose to provide a detailed delivery address.	Before mailing his customer a new product, Jackson normally told Bill to provide a detailed delivery address.	Before mailing her customer a new product, Jackson normally told Rose to provide a detailed delivery address.		Who was told to provide a detailed delivery address? F. Bill/Rose J. Jackson
57	Before telling her bad news, Laura usually required Rose to prepare some chocolate ice cream.	Before telling him bad news, Laura usually required Bill to prepare some chocolate ice cream.	Before telling her employer bad news, Laura usually required Rose to prepare some chocolate ice cream.	Before telling his employer bad news, Laura usually required Bill to prepare some chocolate ice cream.		Who was required to prepare some chocolate ice cream? F. Laura J. Rose/Bill
58	While dressing her up for Halloween, Jennie unexpectedly made Amy guess what she would play this year.	While dressing him up for Halloween, Jennie unexpectedly made Jason guess what she would play this year.	While dressing her child up for Halloween, Jennie unexpectedly made Amy guess what she would play this year.	While dressing his child up for Halloween, Jennie unexpectedly made Jason guess what she would play this year.		Whose child was dressed up for Halloween? F. Jennie J. Amy/Jason
59	Before sending her the secret video, Nancy repeatedly made Lily promise not to show it to anyone.	Before sending him the secret video, Nancy repeatedly made Mark promise not to show it to anyone.	Before sending her associate the secret video, Nancy repeatedly made Lily promise not to show it to anyone.	Before sending his associate the secret video, Nancy repeatedly made Mark promise not to show it to anyone.	Who had to promise not to talk about the video? F. Nancy J. Lily/Mark	Who sent someone the secret video? F. Nancy J. Lily/Mark
60	While preparing him a surprise dinner, Martin fully expected Steve not to find this whole thing out.	While preparing her a surprise dinner, Martin fully expected Carla not to find this whole thing out.	While preparing his parents a surprise dinner, Martin fully expected Steve not to find this whole thing out.	While preparing her parents a surprise dinner, Martin fully expected Carla not to find this whole thing out.	Who was preparing a surprise dinner? F. Martin J. Steve/Carla	N
Fillers
1	Before testing the old radio, Andrew was talking about his memories of that ugly yellow sofa.	What was Andrew talking about? F. A sofa J. A radio
2	The babies that had been fed in the morning wouldn't stop crying all day.	When were the babies fed? F. Before noon J. After noon
3	Kate couldn't stop herself from smiling, although she really wasn't quite sure why.	N
4	Soon, Gavin is going to talk to the son of the waitress who got himself in trouble for shouting at customers.	N
5	While the wife cleaned the house, the husband talked to his friends about last night's football game.	N
6	Pauline celebrated her new job with chocolate cakes.	What did Pauline celebrate with? F. Cakes J. Champagne
7	Jennifer was transferred from the warehouse to the accounting office, which was considered a promotion.	N
8	The police said that the blocked highway would re-open, but that the specific time hadn't been decided yet.	N
9	Earlier today, I met the brother of the nurse who found himself a better job in a nearby town.	Who found a better job? F. The nurse J. The brother
10	Tonight, Alex is visiting the sister of the policeman who got herself arrested recently for drunk driving.	N
11	The workers thought the homeowner was dishonest after he asked them to sign a suspicious contract.	N
12	This winter, Mr. Michaels got to know the granddaughter of the old man who made herself famous on Youtube.	Who became famous on YouTube? F. The old man J. The granddaughter
13	Last weekend, Tyler worked as a volunteer in an old people's home instead of playing computer games.	What did Tyler do last weekend? F. Play computer games J. Work as a volunteer
14	Bonnie was surprised that the nurse criticized herself for being late for the appointment.	N
15	The lecture which lasted about three hours was so boring that the audience couldn't help falling asleep.	N
16	It was an unusually warm January day when Nicole arrived at the greenhouse in Chicago.	When did Nicole arrive? F. January J. February
17	Teenagers would rather make phone calls while businessmen prefer writing emails to communicate with each other.	How do teenagers communicate with each other? F. Write emails J. Make phone calls
18	In the center of campus, the trees surrounded the pond and the fields around that were filled with flowers.	What were in the fields? F. Flowers J. Trees
19	During class, the students discussed the sister of the bus driver who saved herself from a traffic accident.	N
20	The Green family went to the old people's home except Rick because he was ill.	Who was ill? F. The old people J. Rick
21	Recently, the police questioned the girlfriend of the gunman who got himself arrested for stealing.	N
22	Though the boy was refused by the school basketball team, he didn't give up his dream and continued practicing hard.	Which team did the boy want to get into? F. The football team J. The basketball team
23	Rick has a good knowledge of English but little does he know about French.	N
24	Last year, the school hired the grandmother of the boy who brought herself a lunch from home every day.	Who brought a bagged lunch? F. The grandmother J. The boy
25	The singer's performance was perfect, and despite the fact that there were other 20 participants, she still won the contest.	N
26	This afternoon, Mr. Smith saw the wife of the fireman who got himself a new haircut yesterday.	N
27	After living in Australia for many years, Louise finally returned to Canada where she was born.	N
28	This morning, the neighbors discussed the husband of the saleswoman who got herself fired for fighting.	N
29	The nurse looked tired because she stayed up late to look after her patients yesterday.	N
30	The little girl kisses her mum good night before she goes to bed.	N
31	On Sunday, the doctor visited the grandfather of the little girl who locked herself in the bathroom for three days.	Who had been in the bathroom for three days? F. The grandfather J. The little girl
32	A nurse named Carolyn will look after the baby when his mother is away.	N
33	The headmaster saw that students had threw rubbish all over the well-kept playground.	N
34	When the man installed the software on the computer, he mentioned it was designed by his daughter.	N
35	Last night, Rachel encountered the son of the actress who made herself known through Twitter recently.	N
36	The old man spent half a day fishing by the river, but he didn't catch anything.	How much time did the old man spend on fishing? F. One day J. Half a day
37	As soon as the runner finished, he saw his parents standing behind the sign and waved excitedly.	What were the runner's parents standing behind? F. A sign J. A car
38	There are three libraries in our school, two of which were built five years ago and one of which was built this year.	N
39	This week, everyone is avoiding the girlfriend of the doctor who got himself infected with the virus.	N
40	Yesterday, Mario embarrassed the daughter of the mailman who presented himself at a party without invitation.	N
41	Anthony had no idea why Sharon hated Thai food especially because she liked Vietnamese cooking.	What kind of food did Sharon hate? F. Vietnamese J. Thai
42	Boris smiled politely as Silvia apologized for her thoughtless friends.	N
43	This morning, we hung out with the uncle of the actress who considered himself good at dancing.	Who was good at dancing? F. The uncle J. The actress
44	The farmers have saved much time and money since the new machines were brought to their farms.	N
45	Last night, Mrs. Green dined with the wife of the governor who got himself elected president yesterday.	N
46	Mr. Johnson sang so well that everyone said he was more a singer than a teacher.	What did Mr. Johnson do? F. A teacher J. A singer
47	When Bonnie studied abroad, she phoned her parents regularly, usually once a week.	N
48	Jill was certain which gift the buyer returned unopened.	What did the buyer return? F. A gift J. A shirt
49	Last week, I came across the boyfriend of the waitress who busied himself preparing a singing contest lately.	Who was preparing a singing contest lately? F. The waitress J. The boyfriend
50	Fiona sold some of her things in a yard sale and gave away the money to a children's home.	N
51	Jackie comes to China in order to experience Chinese culture and find out which university is the best for her to attend.	N
52	Mrs. Rogers doesn't agree that her son's time is taken up completely by schoolwork.	N
53	On Monday, the police talked to the son of the chairwoman who hurt himself very badly in a car accident.	Who was hurt in the accident? F. The son J. The chairwoman
54	Andrew thought he couldn't go to the party because he had to write a report, but he went after all.	N
55	The DJ wouldn't work for a radio station that had a different political belief from him.	N
56	The man liked his neighbors even though they had four cats and five loud dogs.	How many pets did the neighbors have? F. Nine J. Five
57	Last week, the authors talked to the aunt of the businessman who bought herself a copy of their new book.	Who bought a copy of the new book? F. The businessman J. The aunt
58	It was such lovely weather that Austin decided to spend the day on the beach.	Where did Austin decide to spend the day? F. On the beach J. At home
59	All the children like Mr. White very much because he often tells funny stories to them.	N
60	Recently, I read about the ex-wife of the soldier who poisoned herself with dangerous drugs overseas.	Who got poisoned? F. The ex-wife J. The soldier
61	The drummer couldn't perform well after he injured his head, so he stopped playing in the band.	What had the drummer injured? F. His head J. His hand
62	This month, the magazine interviewed the boyfriend of the dancer who got himself sick at the hospital.	Who was sick? F. The dancer J. The boyfriend
63	The officers ignored the pleas of the prisoners when they were taken to the town square from the jail.	N
64	The football match was really fantastic, especially when Ronald scored in the last minute.	N
65	On Tuesday, the volunteers found the grandma of the little boy who hid himself in a hotel for one week.	N
66	Gavin hopes to find a good job in a foreign company after he graduates from school.	What kind of company does Gavin want to work for? F. A foreign company J. A national company
67	Tyler and his classmates were waiting for the bus when the earthquake happened.	N
68	Amber is good at playing the piano, and she wants to be a pianist when she grows up.	What does Amber want to be? F. A pianist J. A teacher
69	All summer long, the kids played with the boyfriend of the cleaner who made himself popular with everyone.	Who was popular with everyone? F. The boyfriend J. The cleaner
70	Ben was helping his mother when the rain began to beat heavily against the windows.	N
71	Some students are learning exam skills, others are taking up hobbies to develop themselves.	N
72	The performer stopped because there was too much noise coming from the crowd.	Where did the noise come from? F. From the crowd J. From the performer
73	Luis always arrives earlier than other students, as he has the key to the classroom.	N
74	At the party, everyone chatted with the grandson of the hostess who dressed herself as an angel.	N
75	The three friends finally performed a play together, although nobody could actually remember their lines.	What did the friends perform? F. A play J. A comedy
76	The kids were playing in their backyard when a little cat tried to cross into their yard.	N
77	Boris and his friends had great fun playing volleyball on the beach yesterday.	What did Boris and his friends do on the beach? F. Play football J. Play volleyball
78	Yesterday evening, we recognized the husband of the salesgirl who taught herself to drive a car on the street.	N
79	Becky's brother has to paint the fence because he is punished for the mistakes he made yesterday.	Who is punished? F. Becky's brother J. Becky
80	There used to be a tall building here, but now there is a large square instead.	N
81	Before the police arrived on the accident scene, the reporter had already got there and interviewed some witnesses.	N
82	When the Green family felt helpless after the flood, the charity offered them food and clothes.	Who offered the Green family food and clothes? F. The government J. The charity
83	While cleaning the snow on the road, the worker found a phone lying on the ground.	N
84	Last week, the police followed the grandson of the landlady who revealed herself as a terrorist recently.	Who was a terrorist? F. The grandson J. The landlady
85	Though the little boy is young, he can dress himself without anyone's help.	N
86	This evening, Mr. White heard about the grandpa of the young woman who killed himself by jumping off a bridge yesterday.	N
87	After lots of discussions, the government finally decided to take action to ban cars.	N
88	Recently, the restaurant hired the daughter of the actor who brought herself some apples for lunch every day.	Who brought apples? F. The actor J. The daughter
89	Shawn got up early this morning to pick up his grandma at the airport.	Where did Shawn go this morning? F. To the airport J. To the train station
90	It was a fascinating winter night and the moon was shining brightly.	N
91	After class, the students thought about the older brother of the girl who prepared herself for college by studying hard.	Who studied hard? F. The girl J. The older brother
92	It is raining heavily, but none of the students are late for school.	How many students are late for school? F. Nine J. None
93	The old lady living on the fifth floor sometimes dances with her husband on the square.	Which floor does the old lady live? F. The fifth floor J. The fifteenth floor
94	After work, the employees talked about the secretary of the manager who got himself a promotion this month.	N
95	Jackie hurt her ankles during semi-finals, so participating in the finals seemed doubtful.	Where did Jackie hurt herself? F. Semi-finals J. The finals
96	Larry did Julie a favor by repairing the old car, so that she could drive to work.	Who repaired the old car? F. Julie J. Larry
97	Travis told bedtime stories to his youngest son, and Fiona did some work in the office.	Where was Fiona? F. The bedroom J. The office
98	Last night, the local news interviewed the niece of the chairman who rented herself an apartment in New York.	Who rented an apartment in New York? F. The chairman J. The niece
99	After a journey of four days, the young man finally found some water in the desert.	How long did it take for the man to find some water? F. Four days J. Five days
100	Although the senior student was tired, she helped the junior student with the difficult homework.	Who needed help with homework? F. The senior student J. The junior student
101	Most British people drink tea every day and they usually add milk or sugar to their tea.	What do most British people drink every day? F. Coffee J. Tea
102	The nurse never wore reading glasses, because she was afraid that the doctor would laugh.	Who never wore reading glasses? F. The doctor J. The nurse
103	Shawn nervously searched how to recover Word documents, but he knew the work was probably gone.	What kind of file did Shawn try to recover? F. Powerpoint J. Word
104	After the long bike ride, Juan relaxed in the pool, and Luke did in the massage chair.	N
105	Mandy had to sell the house even though it was against her own wishes.	N
106	Larry hopes to improve his English, so he keeps practicing it every day.	Which subject does Larry want to improve? F. Math J. English
107	Claire likes listening to music on her phone, but Becky only listens to news.	What does Claire listen to? F. News J. Music
108	The students in this school are made to wear school uniforms on Monday.	Which day do students have to wear school uniforms? F. On Friday J. On Monday
109	Claire cleaned the floor in the kitchen, but forgot to clean the oven before she left.	What did Claire clean? F. The oven J. The floor
110	After checking the camera footage, the manager knew who had broken the telephone.	What was broken? F. The camera J. The telephone
111	Today, the neighbors chatted with the mother of the sailor who made himself a wooden boat within one week.	Who made a wooden boat? F. The sailor J. The mother
112	It rained so hard last night that the lake is full of water now.	What was the weather like last night? F. Rainy J. Sunny
113	Teresa sings children's songs with a Boston accent even though she grew up in New York.	N
114	Dad was listening to a weather report on the radio, while mum was washing clothes.	N
115	As soon as the woman heard the news that she passed the driving test, she felt relaxed at once.	N
116	The cyclists rode alongside one another as they climbed the small hill below the old castle.	What did the cyclists climb? F. A hill J. A mountain
117	Mavis received many gifts from her friends on her twentieth birthday.	How old is Mavis? F. Twenty years old J. Twelve years old
118	The tourist wanted to know who had signed her up for the day-tour instead of the three-day hiking.	How long was the trip the tourist was signed up for? F. Three days J. One day
119	Erica looked up whether Anthony had won the literary prize he had been dreaming of for years.	N
120	After the ceremony, the audience talked about the father of the policewoman who introduced herself as a killer.	N
